# Supplementary material for: Agent-based vs. equation-based multi-scale modeling for macrophage polarization
Source: PLoS One. 2024 Jan 25;19(1):e0270779. doi: 10.1371/journal.pone.0270779 (PMC10810539; doi:10.1371/journal.pone.0270779)
Supplement: S3 Text — (M) [file pone.0270779.s004.m]

function diffused = diffuse(mat)
            % Given a matrix containing a fluid intensity (0 to 1),
            % diffuse the fluid across the matrix evenly.
            [m, n] = size(mat);
            
            up = [2:m 1];
            down = [m 1:m-1];
            left = [2:n 1];
            right = [n 1:n-1];
            
            diffused = 1/9 * (mat(up, left) + ...
                       mat(up, :) + ...
                       mat(up, right) + ...
                       mat(:, left) + ...
                       mat(:, :) + ...
                       mat(:, right) + ...
                       mat(down, left) + ...
                       mat(down, :) + ...
                       mat(down, right));
        end
