# Supplementary material for: Agent-based vs. equation-based multi-scale modeling for macrophage polarization
Source: PLoS One. 2024 Jan 25;19(1):e0270779. doi: 10.1371/journal.pone.0270779 (PMC10810539; doi:10.1371/journal.pone.0270779)
Supplement: S4 Text — (M) [file pone.0270779.s005.m]

classdef ImmuneStates < uint32
    enumeration
        M0Static      (1)
        Empty         (2)
        M0Moving      (3)
        M1Static      (4)
        M1Moving      (5)
        M2Static      (6)
        M2Moving      (7)
        MIntStatic    (8) % intermediate: between M1/M2
        MIntMoving    (9) % intermediate: between M1/M2
    end
end
