# Supplementary material for: Agent-based vs. equation-based multi-scale modeling for macrophage polarization
Source: PLoS One. 2024 Jan 25;19(1):e0270779. doi: 10.1371/journal.pone.0270779 (PMC10810539; doi:10.1371/journal.pone.0270779)
Supplement: S6 Text — (M) [file pone.0270779.s007.m]

classdef MacModel_singlemac < handle
    
properties (SetAccess = public)
    CurrentGeneration = 0;
    PreviousGeneration = 0;
    MaxGenerations;
    GenerationSize = 20; %duration in minutes, must also change in abm_run, MyRules
    ImmuneLattice;
    ProInflammatoryLattice;
    AntiInflammatoryLattice;
    SOCSLattice;
    M1ActivationLattice;
    M2ActivationLattice;
    InitialM1ActivationLattice;
    InitialM2ActivationLattice;
    ImmuneCellCount;
    InitialImmuneAge;
    ImmuneAge;
    InitialImmuneMatrix;
    InitialImmuneCount=1;
    InitialM1Count=0;
    InitialM2Count=0;
    InitialIntCount=0;
    InitialPIM = 30;
    InitTotalPIM = 0;
    InitialAIM = 0;
    InitTotalAIM = 0;
    InitialSOCS = 0;
    AgeMeanM0 = 1500;
    AgeStDevM0 = 6;
    AgeMeanActivated = 1500;
    AgeStDevActivated = 3;
    Outcome = Outcomes.Healthy;
    ShowLattices = false;
    toggleImmune = true;
    ToggleRecruitment = false;
    togglePlot = false;
    togglePlotSingleMac = false;
    toggleLayeredFigure = false;
    SingleMacWriteUpFigures = false;
    InitialMatrix;
    Rules;
    RuleSet = {'MyRules_singlemac'};
    Debug = false;
%                     M0          blank   problem  M1           problem  M2           problem  intermediate   problem
    ImmuneColorMap = [255 255 255; 0 0 0; 0 255 0; 255 133 194; 0 255 0; 161 176 255; 0 255 0; 255, 253, 128; 0 255 0] / 255;
end
    
    
methods
    
function model = MacModel_singlemac(size)
    % Create macrophage matrix
    model.RandomizeMatrix(size);
    model.InitialMatrix = ones(size,size);
    % Create all the rule objects.
    for i = 1:length(model.RuleSet)
        model.Rules{i} = feval(str2func(model.RuleSet{i}), model);
    end
    model.reset();
end

function RandomizeMatrix(this,size)
    this.InitialImmuneMatrix = ones(size/3,size/3);
    this.InitialImmuneAge = ones(size/3,size/3);
    this.InitialImmuneMatrix = this.InitialImmuneMatrix.*2;
    this.InitialM1ActivationLattice = zeros(size/3,size/3);
    this.InitialM2ActivationLattice = zeros(size/3,size/3);
    %Add random initial immune cells
    n_m0=0;
    n_m1=0;
    n_m2=0;
    % set up M0
    while n_m0 < this.InitialImmuneCount
        i = randi([1 size/3]);
        j = randi([1 size/3]);
        this.InitialImmuneMatrix(i,j) = 1;
        n_m0 = n_m0 + 1;
        this.InitialImmuneAge(i,j) = (round(this.AgeStDevM0*randn(1)) + this.AgeMeanM0)*60/this.GenerationSize;
        this.InitialM1ActivationLattice(i,j)=random_in_range(0,0.25);
        this.InitialM2ActivationLattice(i,j)=random_in_range(0,0.25-this.InitialM1ActivationLattice(i,j));
    end
    
    % set up M1
    while n_m1 < this.InitialM1Count
        i = randi([1 size/3]);
        j = randi([1 size/3]);
        if this.InitialImmuneMatrix(i,j)~=1
            this.InitialImmuneMatrix(i,j) = 4;
            n_m1 = n_m1 + 1;
        this.InitialImmuneAge(i,j) = (round(this.AgeStDevActivated*randn(1)) + this.AgeMeanActivated)*60/this.GenerationSize;
        this.InitialM1ActivationLattice(i,j)=random_in_range(0.5,1);
        this.InitialM2ActivationLattice(i,j)=random_in_range(0,0.49);
        end
    end
    
    % set up M2
    while n_m2 < this.InitialM2Count
        i = randi([1 size/3]);
        j = randi([1 size/3]);
        if this.InitialImmuneMatrix(i,j)~=1 || this.InitialImmuneMatrix(i,j)~=4
            this.InitialImmuneMatrix(i,j) = 6;
            n_m2 = n_m2 + 1;
        this.InitialImmuneAge(i,j) = (round(this.AgeStDevActivated*randn(1)) + this.AgeMeanActivated)*60/this.GenerationSize;
        this.InitialM2ActivationLattice(i,j)=random_in_range(0.5,1);
        this.InitialM1ActivationLattice(i,j)=random_in_range(0,0.49);
        end
    end    
    % set up intermediate
    while n_m2 < this.InitialM2Count
        i = randi([1 size/3]);
        j = randi([1 size/3]);
        if this.InitialImmuneMatrix(i,j)~=1 || this.InitialImmuneMatrix(i,j)~=4
            this.InitialImmuneMatrix(i,j) = 6;
            n_m2 = n_m2 + 1;
        this.ImmuneAge(i,j) = (round(this.AgeStDevActivated*randn(1)) + this.AgeMeanActivated)*60/this.GenerationSize;
        this.InitialM1ActivationLattice(i,j)=random_in_range(0,0.49);
        this.InitialM2ActivationLattice(i,j)=random_in_range(max([0, 0.25-this.InitialM1ActivationLattice(i,j)]),0.49);
        end
    end    

    this.ImmuneLattice = this.InitialImmuneMatrix;
end
    
function setGeneration(this, n)
    this.MaxGenerations = n;
end

function reset(this)
    this.ImmuneLattice = this.InitialImmuneMatrix;
    this.ImmuneAge = this.InitialImmuneAge;
    this.ProInflammatoryLattice = zeros(size(this.InitialImmuneMatrix));
    [n,~]=size(this.InitialImmuneMatrix);
    this.ProInflammatoryLattice(((n/3)+1):(2*n/3),((n/3)+1):(2*n/3))= this.InitialPIM;
    this.InitTotalPIM=sum(sum(this.ProInflammatoryLattice));
    this.AntiInflammatoryLattice = zeros(size(this.InitialImmuneMatrix));
    this.AntiInflammatoryLattice(((n/3)+1):(2*n/3),((n/3)+1):(2*n/3)) = this.InitialAIM;
    this.InitTotalAIM=sum(sum(this.AntiInflammatoryLattice));
    this.SOCSLattice = zeros(size(this.InitialImmuneMatrix));
    this.SOCSLattice(((n/3)+1):(2*n/3),((n/3)+1):(2*n/3)) = this.InitialSOCS;
    this.M1ActivationLattice = this.InitialM1ActivationLattice;
    this.M2ActivationLattice = this.InitialM2ActivationLattice;
    this.CurrentGeneration = 0;
    this.PreviousGeneration = 0;

    for i = 1:length(this.Rules)
        rule = this.Rules{i};
        rule.reset();
    end
end

function run(this)
    % Run the simulation using the rules in the model's RuleSet
    % parameter.

    % Splitting up this figure into separate figures since subimage
    % requires the Image Processing Toolkit.

    if this.ShowLattices
        immune_h = figure;
        set(immune_h, 'Name', 'Macrophages', ...
                      'OuterPosition', [100 100 300 300]);
        title('Immune Cells')
        
        proinflammatory_h = figure;
        set(proinflammatory_h, 'Name', 'Pro-inflammatory Mediators', ...
                      'OuterPosition', [400 100 300 300]);
        title('Pro-inflammatory Cells')
        
        antiinflammatory_h = figure;
        set(antiinflammatory_h, 'Name', 'Anti-inflammatory Mediators', ...
                      'OuterPosition', [700 100 300 300]);
        title('Anti-inflammatory Cells')
        
        m1activation_h = figure;
        set(m1activation_h, 'Name', 'M1 Activation', ...
                      'OuterPosition', [100 600 300 300]);
        title('M1 Activation')

        m2activation_h = figure;
        set(m2activation_h, 'Name', 'M2 Activation', ...
                      'OuterPosition', [400 600 300 300]);
        title('M2 Activation')
        
        socs_h = figure;
        set(socs_h, 'Name', 'M2 Activation', ...
                      'OuterPosition', [700 600 300 300]);
        title('M2 Activation')
    end

    if this.Debug
        pause on;
    else
        pause off;
    end

    for generation = 1:this.MaxGenerations                
        this.CurrentGeneration = generation;
        this.PreviousGeneration = generation-1;

        if this.ShowLattices
            % Update the immune cell lattice window
            set(0, 'CurrentFigure', immune_h);
            image(this.ImmuneLattice);
            colormap(this.ImmuneColorMap);
            axis square;
            set(gca, 'XTick', [], ...
                     'YTick', [], ...
                     'XTickLabel', '', ...
                     'YTickLabel', '');
            title(sprintf('Total time (Hours) %f', generation/(60/this.GenerationSize))); %MUST CHANGE IF YOU CHANGE GENERATION SIZE
                 
            set(0, 'CurrentFigure', proinflammatory_h);
            imagesc(this.ProInflammatoryLattice,[0 4]);
            colormap(autumn);
            axis square;
            set(gca, 'XTick', [], ...
                     'YTick', [], ...
                     'XTickLabel', '', ...
                     'YTickLabel', '');
                 
            set(0, 'CurrentFigure', antiinflammatory_h);
            imagesc(this.AntiInflammatoryLattice,[0 4]);
            colormap(cool);
            axis square;
            set(gca, 'XTick', [], ...
                     'YTick', [], ...
                     'XTickLabel', '', ...
                     'YTickLabel', '');
                 
            set(0, 'CurrentFigure', socs_h);
            imagesc(this.SOCSLattice,[0 4]);
            colormap(parula);
            axis square;
            set(gca, 'XTick', [], ...
                     'YTick', [], ...
                     'XTickLabel', '', ...
                     'YTickLabel', '');
                 
            set(0, 'CurrentFigure', m1activation_h);
            imagesc(this.M1ActivationLattice,[0 0.5]);
            colormap(autumn);
            axis square;
            set(gca, 'XTick', [], ...
                     'YTick', [], ...
                     'XTickLabel', '', ...
                     'YTickLabel', '');
                 
            set(0, 'CurrentFigure', m2activation_h);
            imagesc(this.M2ActivationLattice,[0 0.5]);
            colormap(cool);
            axis square;
            set(gca, 'XTick', [], ...
                     'YTick', [], ...
                     'XTickLabel', '', ...
                     'YTickLabel', '');
                         
            drawnow;

            if this.Debug
                pause;
            end
        end
        
        for i = 1:length(this.Rules)
            rule = this.Rules{i};
            rule.apply_rule();                    
        end

    end

    % After the run we call finalize() on each rule.
    for i = 1:length(this.Rules)
        rule = this.Rules{i};
        rule.finalize();
    end
end
    
end

end
