# Supplementary material for: Agent-based vs. equation-based multi-scale modeling for macrophage polarization
Source: PLoS One. 2024 Jan 25;19(1):e0270779. doi: 10.1371/journal.pone.0270779 (PMC10810539; doi:10.1371/journal.pone.0270779)
Supplement: S8 Text — (M) [file pone.0270779.s009.m]

classdef Outcomes < uint32
    enumeration
        Healthy  (1)
        Inflamed (2)
    end
end
