# Supplementary material for: Agent-based vs. equation-based multi-scale modeling for macrophage polarization
Source: PLoS One. 2024 Jan 25;19(1):e0270779. doi: 10.1371/journal.pone.0270779 (PMC10810539; doi:10.1371/journal.pone.0270779)
Supplement: S9 Text — (M) [file pone.0270779.s010.m]

function out = random_in_range(a,b)
% gives you a randomly selected number between a and b

out = (b-a)*rand(1,1)+a;

end
