# Supplementary material for: Agent-based vs. equation-based multi-scale modeling for macrophage polarization
Source: PLoS One. 2024 Jan 25;19(1):e0270779. doi: 10.1371/journal.pone.0270779 (PMC10810539; doi:10.1371/journal.pone.0270779)
Supplement: S10 Text — (M) [file pone.0270779.s011.m]

function dx=rhs_crosstalk_minucci(~,x,param,scale_flag)
% order of equations and parameters matches up with compartmental model
% scale_flag: if 1, scale parameters from seconds to hours (x3600)
% param = parameter table with at least columns 'parameter' and 'value'
% x = initial conditions table with at least columns 'species' and 'ic'

%------------- nominal parameter value ------------------

if scale_flag==1
    scale=3600;
else
    scale=1;
end

kdeg_tnfa =  param(1)*scale;
muile =      param(2)*scale;

a_trans =    param(3)*scale;
ctf =        param(4);
ctf_stat3 =  param(5);
eki =        param(6)*scale;
eni =        param(7)*scale;
ikba_trans = param(8)*scale;
iki =        param(9)*scale;
il10max =    param(10);
iln =        param(11)*scale;
kdeg_a20 =   param(12)*scale;
kdeg_ikba =  param(13)*scale;
kf1 =        param(14)*scale;
kf3 =        param(15)*scale;
kf4 =        param(16)*scale;
kfi =        param(17)*scale;
kilc =       param(18)*scale;
kiljb =      param(19)*scale;
kilju =      param(20)*scale;
kilm =       param(21)*scale;
kilnf =      param(22)*scale;
kilrb =      param(23)*scale;
kilru =      param(24)*scale;
kilsn =      param(25)*scale;
kk1 =        param(26)*scale;
kk3 =        param(27)*scale;
kr1 =        param(28)*scale;
kr3 =        param(29)*scale;
ks1 =        param(30)*scale;
ks1st =      param(31)*scale;
ks3 =        param(32)*scale;
ks3st =      param(33)*scale;
ksa =        param(34)*scale;
ksec =       param(35)*scale;
ksni =       param(36)*scale;
ksnicyto =   param(37)*scale;
kstat =      param(38)*scale;
kv =         param(39);
mua20m =     param(40)*scale;
muilc =      param(41)*scale;
muilm =      param(42)*scale;
mus1c =      param(43)*scale;
mus1m =      param(44)*scale;
mus3c =      param(45)*scale;
mus3m =      param(46)*scale;
mutnc =      param(47)*scale;
mutnm =      param(48)*scale;
p =          param(49);
sm =         param(50)*scale;
socs3inf =   param(51);
socsinf =    param(52);
ti3 =        param(53)*scale;
tnfa_trans = param(54)*scale;

%----------------------- original model -----------------------------

%%%% shared variables
lps=    x(1);
il10ext=x(2);
tnfaext=x(3);

%%%% in each compartment
a20cyto                = x(4);
a20mrna                = x(5);
ikba_nfkbcyto          = x(6);
ikba_nfkbnuclear       = x(7);
ikbacyto               = x(8);
ikbamrna               = x(9);
ikbanuclear            = x(10);
ikbaphospho            = x(11);
ikka                   = x(12);
ikka_ikba_nfkbcyto     = x(13);
ikki                   = x(14);
ikkn                   = x(15);
il10_il10r             = x(16);
il10_rjt               = x(17);
il10cyto               = x(18);
il10mrna               = x(19);
il10r                  = x(20);
jak1                   = x(21);
lps_tlr4               = x(22);
nfkbcyto               = x(23);
nfkbnuclear            = x(24);
socs1cyto              = x(25);
socs1mrna              = x(26);
socs3cyto              = x(27);
socs3mrna              = x(28);
stat3a                 = x(29);
stat3i                 = x(30);
stat3n                 = x(31);
stat3ni                = x(32);
tlr4                   = x(33);
tnfa_tnfar             = x(34);
tnfacyto               = x(35);
tnfamrna               = x(36);
tnfar                  = x(37);
tyk2                   = x(38);
il10act                = x(39);


kin=(1-il10_il10r/il10max)*(il10_il10r<il10max);

dx=zeros(39,1);

% lps
dx(1) = 0;

% il10ext (formerly il10sup)
dx(2) = -kilrb*il10ext*il10r + kilru*il10_il10r + kilc*il10cyto*(0.36/200) - muile*il10ext; 

% tnfaext
dx(3) = ksec*tnfacyto*0.36/200 - kf3*tnfaext*tnfar + kr3*tnfa_tnfar - kdeg_tnfa*tnfaext; 

% a20cyto
dx(4) = a_trans*a20mrna - kdeg_a20*a20cyto; 

% a20mrna
dx(5) = sm*p*(nfkbnuclear/(ctf+nfkbnuclear)) - mua20m*a20mrna; 

% ikba_nfkbcyto
dx(6) = kf4*nfkbcyto*ikbacyto + eni*ikba_nfkbnuclear*kv - kk3*kin*ikka*ikba_nfkbcyto; 

% ikba_nfkbnuclear
dx(7) = kf4*nfkbnuclear*ikbanuclear - eni*ikba_nfkbnuclear; 

% ikbacyto
dx(8) = ikba_trans*ikbamrna - kf4*nfkbcyto*ikbacyto - iki*ikbacyto + eki*ikbanuclear*kv; 

% ikbamrna
dx(9) = sm*p*(nfkbnuclear/(ctf+nfkbnuclear))-muilm*ikbamrna; 

% ikbanuclear
dx(10) = -kf4*nfkbnuclear*ikbanuclear+iki/kv*ikbacyto-eki*ikbanuclear; 

% ikbaphospho
dx(11) = ti3*ikka_ikba_nfkbcyto-kdeg_ikba*ikbaphospho; 

% ikka
dx(12) = kfi*kin*(tnfa_tnfar)*ikkn-kk3*kin*ikka*ikba_nfkbcyto-kk1*ikka*a20cyto; 
% dx(12) = kfi*kin*(lps_tlr4+tnfa_tnfar)*ikkn-kk3*kin*ikka*ikba_nfkbcyto-kk1*ikka*a20cyto; 

% ikka_ikba_nfkbcyto
dx(13) = kk3*kin*ikka*ikba_nfkbcyto-ti3*ikka_ikba_nfkbcyto; 

% ikki
dx(14) = kk1*ikka*a20cyto; 

% ikkn
dx(15) = -kfi*kin*(tnfa_tnfar)*ikkn + ti3*ikka_ikba_nfkbcyto; 
% dx(15) = -kfi*kin*(lps_tlr4+tnfa_tnfar)*ikkn + ti3*ikka_ikba_nfkbcyto; 

% il10_il10r 
dx(16) = kilrb*il10ext*il10r-kilru*il10_il10r - kiljb*il10_il10r*jak1*tyk2 + kilju*il10_rjt;

% il10_rjt (il10/il10r/jak1/tyk2)
dx(17) = kiljb*il10_il10r*jak1*tyk2 - kilju*il10_rjt;

% il10cyto
dx(18) = kilm*il10mrna-kilc*il10cyto-muilc*il10cyto; 

% il10mrna
dx(19) = 0.4*kilnf*p*(nfkbnuclear/(ctf+nfkbnuclear)) + 0.6*kilsn*p*(stat3n/(ctf_stat3+stat3n)) - muilm*il10mrna; 

% il10r
dx(20) = -kilrb*il10ext*il10r + kilru*il10_il10r; 

% jak1
dx(21) = - kiljb*il10_il10r*jak1*tyk2 + kilju*il10_rjt;

% lps_tlr4
dx(22) = 0;%kf1*lps*tlr4-kr1*lps_tlr4;

% nfkbcyto
dx(23) = ti3*ikka_ikba_nfkbcyto-iln*kin*nfkbcyto-kf4*nfkbcyto*ikbacyto; 

% nfkbnuclear
dx(24) = iln*kin*nfkbcyto/kv-kf4*nfkbnuclear*ikbanuclear; 

% socs1cyto
dx(25) = ks1*socs1mrna - mus1c*socs1cyto;

% socs1mrna
dx(26) = ks1st*stat3n - ks1*socs1mrna - mus1m*socs1mrna;

% socs3cyto
dx(27) = ks3*socs3mrna - mus3c*socs3cyto;

% socs3mrna
dx(28) = ks3st*stat3n - ks3*socs3mrna - mus3m*socs3mrna;

% stat3a
dx(29) = kstat*il10_rjt*stat3i^2*(1/(1+((socs1cyto+socs3cyto)/socsinf)^2)) - ksa*stat3a;

% stat3i (formerly stat3cyto)
dx(30) = - 2*kstat*il10_rjt*stat3i^2*(1/(1+((socs1cyto+socs3cyto)/socsinf)^2)) + ksnicyto*stat3ni;

% stat3n (formerly stat3_stat3n)
dx(31) = ksa*stat3a - ksni*stat3n;

% stat3ni
dx(32) = ksni*stat3n - ksnicyto*stat3ni;

% tlr4
dx(33) = 0;%-kf1*lps*tlr4+kr1*lps_tlr4;

% tnfa_tnfar
dx(34) = kf3*tnfaext*tnfar-kr3*tnfa_tnfar; 

% tnfacyto
dx(35) = tnfa_trans*tnfamrna-ksec*tnfacyto-mutnc*tnfacyto; 

% tnfamrna
dx(36) = sm*p*(nfkbnuclear/(ctf+nfkbnuclear))*(1/(1+(socs3cyto/socs3inf)^2))-mutnm*tnfamrna;

% tnfar
dx(37) = -kf3*tnfaext*tnfar+kr3*tnfa_tnfar; 

% tyk2
dx(38) = - kiljb*il10_il10r*jak1*tyk2 + kilju*il10_rjt;

% il10act: il10mrna produced by STAT3
dx(39) =  0.6*kilsn*p*(stat3n/(ctf_stat3+stat3n)) - muilm*il10act;
