# Supplementary material for: Agent-based vs. equation-based multi-scale modeling for macrophage polarization
Source: PLoS One. 2024 Jan 25;19(1):e0270779. doi: 10.1371/journal.pone.0270779 (PMC10810539; doi:10.1371/journal.pone.0270779)
Supplement: S11 Text — (M) [file pone.0270779.s012.m]

% Generate calibrating experiment results using ODE model and ABM.
% copyright Sarah Minucci, Angela Reynolds, Rebecca Heise 2023

% file dependencies: rhs_crosstalk_minucci, abm_run, MacModel_singlemac,
% MyRules_singlemac, boundedline, diffuse, LungModelRule, Outcomes,
% random_in_range

%% %%%%%%%%%%%%%%%%%%%%%%%%%%%%%%%%%%%%%%%%%%%%%%%%%
% CALIBRATING EXPERIMENT: run with single macrophage
%%%%%%%%%%%%%%%%%%%%%%%%%%%%%%%%%%%%%%%%%%%%%%%%%%%%
clc

ic_cal_exp=[0.00E+00,1.25E-08,3.56E-09,5.90E-04,3.24E-08,2.53E-01,...
    5.18E-10,1.07E-01,1.58E-08,7.34E+00,4.24E-07,3.19E-10,2.69E-05,...
    1.47E-02,1.85E-01,2.33E-08,2.94E-10,2.85E-06,5.82E-08,1.00E-01,...
    2.00E-01,0.00E+00,3.97E-08,4.81E-09,2.59E-10,4.85E-08,5.86E-09,...
    1.38E-07,6.59E-09,3.50E-01,3.90E-09,4.20E-11,1.00E-01,4.40E-09,...
    1.40E-06,2.94E-08,1.00E-01,2.00E-01,5.20E-08];

params_cal_exp=[5.95E-05,8.74E-05,1.13E+01,1.15E-01,7.14E-02,3.57E-04,...
    1.58E-01,1.80E-01,1.54E-02,3.00E-05,2.02E-03,5.72E-04,2.11E-04,...
    2.75E-01,4.00E-02,1.34E-03,9.21E-02,1.64E-04,7.61E-03,2.46E-02,...
    3.42E-01,2.29E-01,7.05E-03,5.42E-04,9.38E-01,3.36E-02,9.36E-01,...
    1.80E-05,3.13E-03,1.92E-02,1.97E+00,4.67E-03,2.70E+00,6.94E-05,...
    1.43E-04,9.53E-05,8.08E-03,8.94E-03,1.05E+00,1.34E-02,7.27E-03,...
    2.34E-02,3.59E+00,1.39E-01,1.10E-01,7.17E-02,9.12E-03,1.26E-02,...
    3.64E-02,2.37E-01,1.06E+01,2.19E+01,4.67E-06,3.88E-01];

t_end=168; % hours
flag_act='m1'; % variable by which to normalize

% TNFaext: experiment: 5.88e-4
ic_cal_exp(3)=5.88e-4;

%%%%%%% solve ODEs
[T_comp,Y_comp] = ode23s(@rhs_crosstalk_minucci,[0 t_end],ic_cal_exp,[],params_cal_exp,1);

%%%%%%% run ABM
abm_sim=abm_run;

%%%%%%%%%%%%%%%%%%%%%%%%%%%%%%%%%%%%%%%%%%%%%%%%%%%%%%%%%
% plot M1 & M2 activation - ABM & ODE | single macrophage
%%%%%%%%%%%%%%%%%%%%%%%%%%%%%%%%%%%%%%%%%%%%%%%%%%%%%%%%%

% extract ABM results from test
% a3: ODE and ABM modeling M1 and M2 activation
% extract transients from ABM called test

fig_name='cal exp';

tspan = 1:abm_sim.generations;       
tspan = tspan .* (abm_sim.GenerationSize/60);
tspan=[0 tspan];

avgm1act = abm_sim.Rule.Results{1}.avgm1act;
avgm2act = abm_sim.Rule.Results{1}.avgm2act;
avgpimcount = abm_sim.Rule.Results{1}.avgpimcount;
avgaimcount = abm_sim.Rule.Results{1}.avgaimcount;
sdm1act = abm_sim.Rule.Results{1}.sdm1act;
sdm2act = abm_sim.Rule.Results{1}.sdm2act;
sdpimcount = abm_sim.Rule.Results{1}.sdpimcount;
sdaimcount = abm_sim.Rule.Results{1}.sdaimcount;

dark_red=[168, 47, 75]/255;
dark_yellow=[176, 134, 35]/255;
dark_green=[3, 156, 115]/255;
dark_blue=[11, 93, 120]/255;
light_red=[255, 120, 151]/255;
light_yellow=[255, 209, 102]/255;
light_green=[6, 214, 159]/255;
light_blue=[42, 175, 219]/255;

% m1 activation
figure('Name',fig_name)
hold on
h1=boundedline(tspan,avgm1act/max(avgm1act),sdm1act/max(avgm1act),'alpha','cmap',dark_red,'linewidth',2);
h2=plot(T_comp,Y_comp(:,36)/max(Y_comp(:,36)),'linewidth',2,'color',dark_yellow);
ylabel('Average M1 activation')
xlabel('hours')
xlim([0 t_end])
legend([h1(1) h2(1)],'ABM','ODE')
set(gca,'fontsize',16)

% m2 activation
figure('Name',fig_name)
hold on
h1=boundedline(tspan,avgm2act/max(avgm2act),sdm2act/max(avgm2act),'alpha','cmap',dark_blue,'linewidth',2);
h2=plot(T_comp,Y_comp(:,19)/max(Y_comp(:,19)),'linewidth',2,'color',dark_green);
ylabel('Average M2 activation')
xlabel('hours')
xlim([0 t_end])
legend([h1(1) h2(1)],'ABM','ODE')
set(gca,'fontsize',16)

% pro-inflammatories/TNFa
figure('Name',fig_name)
hold on
h1=boundedline(tspan,avgpimcount/max(avgpimcount),sdpimcount/max(avgpimcount),'alpha','cmap',light_red,'linewidth',2); % light red
h2=plot(T_comp,(Y_comp(:,3))/max(Y_comp(:,3)),'color',light_yellow,'linewidth',2); % light yellow
h3=plot(T_comp,(Y_comp(:,3)+Y_comp(:,34))/max(Y_comp(:,3)+Y_comp(:,34)),'--','color',light_yellow,'linewidth',2);
ylabel('Extracellular pro-inflammatories')
xlabel('hours')
xlim([0 t_end])
% ylim([0 1])
legend([h1(1) h2(1) h3(1)],'ABM','ODE','ODE (+ receptor-bound)')
set(gca,'fontsize',16)

% anti-inflammatories/IL-10
figure('Name',fig_name)
hold on
h1=boundedline(tspan,avgaimcount/max(avgaimcount),sdaimcount/max(avgaimcount),'alpha','cmap',light_blue,'linewidth',2); % light blue
h2=plot(T_comp,Y_comp(:,2)/max(Y_comp(:,2)),'color',light_green,'linewidth',2); % light green
h3=plot(T_comp,(Y_comp(:,2)+Y_comp(:,16))/max((Y_comp(:,2)+Y_comp(:,16))),'--','color',light_green,'linewidth',2); % light green
ylabel('Extracellular anti-inflammatories')
xlabel('hours')
xlim([0 t_end])
% ylim([0 1])
legend([h1(1) h2(1) h3(1)],'ABM','ODE','ODE (+ receptor-bound)')
set(gca,'fontsize',16)

% plot M2 in relation to M1

figure('Name',fig_name)
hold on
h1=boundedline(tspan,avgm1act/max(avgm1act),sdm1act/max(avgm1act),'alpha','cmap',dark_red,'linewidth',2);
h2=plot(T_comp,Y_comp(:,36)/max(Y_comp(:,36)),'linewidth',2,'color',dark_yellow);
h3=boundedline(tspan,avgm2act/max(avgm1act),sdm2act/max(avgm1act),'alpha','cmap',dark_blue,'linewidth',2);
h4=plot(T_comp,Y_comp(:,19)/max(Y_comp(:,36)),'linewidth',2,'color',dark_green);
ylabel('Average M1/M2 activation')
xlabel('hours')
xlim([0 t_end])
ylim([0 1])
legend([h1(1) h2(1) h3(1) h4(1)],'M1 (ABM)','M1 (ODE)','M2 (ABM)','M2 (ODE)')
set(gca,'fontsize',16)
